# Supplementary material for: Establishment and Application of Multiple Cross Displacement Amplification Coupled With Lateral Flow Biosensor (MCDA-LFB) for Visual and Rapid Detection of Candida albicans in Clinical Samples
Source: Front Cell Infect Microbiol. 2019 Apr 16;9:102. doi: 10.3389/fcimb.2019.00102 (PMC6477880; doi:10.3389/fcimb.2019.00102)
Supplement: Table S1 — Three sets of MCDA primers for C. albicans detection. [file Table_1.xlsx]

## Sheet: TableS1 table
Primers name	Sequences and modifications (5'-3')	Length(bp)
MCDA assay primer set 1
1-IS2-F1	GAGGTCTAAACTTACAACC	19
1-IS2-F2	AGCGGTTTGAGGGAGAAA	18
1-IS2-CP1	ATCGATGCGAGAACCAAGAGATCAACTTGTCACACCAGAT	40
1-IS2-CP2	CGTGAATCATCGAATCTTTGAACGCACGCTCAAACAGGCATG	42
1-IS2-C1	ATCGATGCGAGAACCAAGAGATC	23
1-IS2-C2	CGTGAATCATCGAATCTTTGAACGC	25
1-IS2-D1	CGTTGTTGAAAGTTTTGAC	19
1-IS2-D2	ATTGCGCCCTCTGGTATT	18
1-IS2-R1	CATTTCGCTGCGTTCTTC	18
1-IS2-R2	CGATACGTAATATGAATTGCAG	22
MCDA assay primer set 2
2-IS2-F1	TCAACAACGGATCTCTTGG	19
2-IS2-F2	GCCGCAAGCAATGTTTTTG	19
2-IS2-CP1	GATTCGATGATTCACGAATATCTGCTTCTCGCATCGATGAAGAAC	45
2-IS2-CP2	TGGGTTTGGTGTTGAGCAATACGACTAAGCCATTGTCAAAGCGA	44
2-IS2-C1	GATTCGATGATTCACGAATATCTGC	25
2-IS2-C2	TGGGTTTGGTGTTGAGCAATACGA	24
2-IS2-D1	CATATTACGTATCGCATTTCG	21
2-IS2-D2	TGAAAGACGGTAGTGGTAAG	20
2-IS2-R1	AATACCAGAGGGCGCAAT	18
2-IS2-R2	CTGTTTGAGCGTCGTTTCT	19
MCDA primer set 3
3-IS2-F1	CAGCGAAATGCGATACGT	18
3-IS2-F2	CTACCTGATTTGAGGTCAA	19
3-IS2-CP1	AGAAACGACGCTCAAACAGGCATCAGATATTCGTGAATCATCG	43
3-IS2-CP2	TCGCTTTGACAATGGCTTAGGTCTGATATACGTGGTGGACGTTA	44
3-IS2-C1	AGAAACGACGCTCAAACAGGCAT	23
3-IS2-C2	TCGCTTTGACAATGGCTTAGGTCT	24
3-IS2-D1	GCGCAATGTGCGTTCAAA	18
3-IS2-D2	ACCAAAAACATTGCTTGCGG	20
3-IS2-R1	GTATTGCTCAACACCAAACC	20
3-IS2-R2	TGAAAGACGGTAGTGGTAAG	20
